# Supplementary material for: Genetic and Epigenetic Changes Are Rapid Responses of the Genome to the Newly Synthesized Autotetraploid Carassius auratus
Source: Front Genet. 2021 Jan 7;11:576260. doi: 10.3389/fgene.2020.576260 (PMC7817996; doi:10.3389/fgene.2020.576260)
Supplement: Supplementary Table 1 — Novel genes in Carassius auratus (RCC) and autotetraploid Carassius auratus (4nRR). [file Table_1.XLS]

## Sheet: Sheet1
Novel gene name
RCC	4nRR
c23556/f1p0/2689	c62607/f1p0/168
c67177/f1p0/2056	c49395/f2p0/1894
c27491/f1p0/1902	c62950/f1p0/197
c12993/f1p0/1768	c62510/f3p0/199
c10800/f1p0/1718	c62749/f1p0/167
c26248/f2p0/1837	c62637/f1p0/152
c14520/f1p0/1625	c61942/f1p0/814
c80899/f1p0/2988	c12288/f2p0/548
c35339/f1p0/1254	c36255/f1p0/2369
c60919/f1p0/1516	c61126/f1p0/959
c87994/f2p3/3291	c47866/f1p0/1547
c13089/f1p1/1803	c74577/f1p0/1317
c91360/f1p0/5563	c64899/f1p0/2969
c61014/f1p1/1580	c52487/f1p0/1914
c11652/f1p1/1785	c46430/f1p0/1436
c71915/f6p0/2042	c70594/f1p1/2119
c79730/f1p0/1136	c79967/f1p0/3655
c30562/f1p0/1922	c80585/f1p0/3614
c3119/f1p1/2581	c46954/f1p1/1603
c3640/f1p0/2513	c46139/f1p0/1450
c25374/f1p1/2792	c47453/f1p0/1496
c68060/f1p0/2101	c50954/f1p0/1975
c3397/f1p0/2432	c54875/f1p0/1843
c29736/f1p0/1990	c47443/f1p0/1471
c12472/f1p0/1743	c48256/f1p0/1459
c35665/f1p0/1268	c69557/f1p0/2086
c86800/f1p0/900	c35440/f1p0/2251
c61306/f1p0/1477	c68903/f1p0/2095
c61233/f1p0/1494	c37596/f1p0/2328
c30265/f1p0/1999	c80516/f1p0/3814
c71492/f1p0/2023	c40905/f1p0/677
c12141/f1p0/1682	c45296/f1p0/1501
c62649/f1p2/1536	c35081/f1p0/2280
c28981/f1p0/1851	c20786/f1p0/1130
c11981/f1p0/1696	c50473/f1p1/1905
c11202/f1p0/1798	c62899/f1p0/187
c8711/f1p0/1801	c70096/f1p0/2151
c7651/f1p0/1767	c38644/f1p0/2217
c69925/f1p0/2157	c62737/f1p0/195
c67422/f1p0/2107	c58019/f1p0/2612
c90947/f1p0/7215	c45743/f1p0/1537
c61873/f1p0/1584	c11617/f1p0/200
c3036/f1p0/2591	c62994/f1p0/192
c91145/f1p1/4856	c26471/f1p0/2556
c67424/f1p0/2117	c31789/f1p1/1732
c3316/f1p0/2556	c20526/f2p0/1104
c85898/f1p0/926	c71391/f1p0/2113
c26923/f1p0/1937	c24268/f1p0/2440
c83665/f1p0/3719	c68345/f1p0/2224
c9078/f1p0/1650	c49990/f1p0/1890
c22652/f1p1/2757	c26101/f1p1/2445
c84164/f1p0/177	c27282/f1p0/2492
c84959/f1p0/893	c67443/f1p1/3019
c91420/f1p0/5487	c62355/f1p0/4458
c53423/f1p0/2285	c25394/f1p0/2518
c48992/f1p0/3066	c53522/f1p0/1996
c29389/f1p0/1935	c70991/f1p0/2077
c23002/f1p0/2737	c68358/f1p0/2097
c84101/f1p0/161	c24353/f1p1/2489
c33530/f1p0/1327	c62932/f1p0/198
c22973/f1p0/2721	c21382/f1p0/1046
c51950/f1p0/2273	c62850/f1p0/180
c87813/f1p0/4743	c75150/f1p0/1337
c54051/f1p0/2323	c48187/f1p0/1545
c23555/f1p1/2804	c25355/f1p0/2616
c70362/f1p0/2062	c72486/f1p0/2024
c66584/f3p1/2117	c80072/f1p0/3744
c26220/f2p0/1885	c74164/f1p0/1330
c62234/f1p0/1518	c51555/f1p0/1887
c286/f3p0/2552	c72003/f1p0/2207
c32100/f2p0/1824	c24658/f1p0/2585
c42476/f1p0/1201	c58676/f2p0/891
c71045/f1p0/2075	c60690/f1p0/911
c54253/f1p0/2313	c60523/f1p0/945
c55104/f9p0/2298	c78373/f1p0/3272
c89638/f1p0/4356	c64609/f1p0/3029
c84127/f1p0/199	c65055/f1p0/2933
c3677/f1p0/2542	c58406/f5p0/941
c90382/f1p0/4061	c24194/f1p0/2429
c66919/f2p0/2117	c78569/f1p1/3362
c70522/f1p0/2224	c71730/f1p0/2094
c30095/f1p0/1854	c45589/f1p0/1448
c2482/f1p0/2576	c48240/f1p0/1600
c86853/f1p0/989	c40110/f1p0/729
c79213/f1p0/1166	c55829/f1p0/2678
c77168/f2p0/1195	c37343/f1p0/2281
c84972/f1p0/989	c55740/f1p1/2719
c53772/f1p0/2375	c43206/f1p0/760
c77684/f1p0/1170	c72875/f1p0/2013
c84168/f1p0/196	c78613/f1p0/3357
c79584/f1p0/1137	c45386/f1p0/1535
c90234/f1p0/4124	c26897/f1p0/2595
c52560/f1p0/2317	c30421/f1p1/1677
c3126/f1p0/2489	c21248/f1p0/1033
c13841/f1p0/1620	c52952/f1p0/1964
c70976/f1p1/2054	c49572/f2p1/1937
c84315/f6p0/995	c20325/f3p0/1157
c32593/f4p0/1272	c22715/f1p0/1145
c80906/f1p0/2896	c22432/f1p0/1050
c65309/f1p0/1480	c65181/f1p1/2866
c88572/f1p0/3311	c28295/f1p0/1788
c23260/f1p0/2691	c26536/f1p0/2556
c7767/f1p0/1710	c71085/f1p0/2064
c5462/f2p0/1722	c74916/f1p0/1250
c79946/f1p1/1006	c64756/f1p0/2844
c79816/f2p0/1003	c26655/f1p0/2457
c20952/f1p0/757	c22721/f1p1/1165
c70791/f1p0/2075	c76013/f1p0/1239
c85999/f1p0/905	c42342/f1p0/726
c54932/f1p0/2228	c25135/f1p0/2590
c70930/f1p0/2141	c47249/f1p0/1533
c1014/f1p0/2529	c69041/f1p0/2070
c12203/f1p0/1719	c52281/f1p0/1877
c39375/f1p0/1245	c68438/f1p2/2222
c1729/f1p2/2449	c36776/f1p0/2274
c4135/f20p2/2503	c30594/f1p0/1747
c28886/f1p0/1880	c70387/f1p0/2126
c53314/f1p2/2300	c63096/f3p0/161
c86353/f1p0/829	c26208/f1p0/2442
c79940/f1p0/1010	c57636/f1p0/2803
c84198/f1p0/200	c24449/f1p0/2543
c57710/f1p0/1664	c52381/f1p0/1988
c64324/f1p0/1425	c67730/f4p0/2178
c30357/f1p0/1929	c52767/f1p0/1911
c61774/f1p0/1586	c62687/f1p0/193
c50264/f4p2/2374	c20640/f1p0/1137
c51879/f1p2/2261	c75062/f1p0/1387
c62110/f1p1/1565	c53688/f1p0/1985
c64392/f1p0/1417	c30045/f1p0/1639
c20880/f1p1/731	c50398/f1p0/1993
c24915/f1p3/2785	c29450/f1p0/1656
c2535/f1p0/2551	c46354/f1p0/1555
c22577/f2p0/2693	c21120/f1p0/1148
c81945/f1p3/2830	c48267/f1p0/1572
c1083/f1p0/2674	c29734/f1p0/1797
c61985/f1p0/1469	c66272/f1p0/3110
c87721/f1p1/4815	c71793/f1p2/2062
c55860/f1p0/3979	c67771/f4p2/2164
c89466/f2p0/4298	c60283/f1p0/844
c8384/f1p0/1669	c62743/f1p0/195
c81713/f1p0/2899	c31323/f1p1/1792
c24006/f1p0/2743	c45410/f1p1/1501
c29951/f1p0/1885	c61682/f1p0/801
c42050/f1p1/1212	c64544/f1p0/2873
c327/f3p3/2485	c47945/f1p0/1496
c52348/f1p0/2280	c43058/f1p0/718
c30722/f1p0/1956	c47660/f1p0/1445
c31424/f1p0/1842	c70894/f1p0/2073
c88863/f1p0/3288	c63131/f1p0/4725
c54138/f1p1/2301	c64633/f1p0/2866
c22522/f2p1/2693	c51232/f1p0/2002
c4256/f4p1/2505	c31056/f1p0/1784
c61137/f1p0/1527	c49098/f4p0/1990
c90182/f1p1/4128	c48730/f1p0/1416
c30515/f1p0/1952	c58056/f1p0/2609
c67983/f1p1/2203	c53233/f1p1/2006
c51105/f1p1/2315	c73072/f3p1/2225
c55140/f5p0/2278	c46240/f1p1/1615
c31794/f1p0/1839	c77044/f4p0/1234
c5268/f2p0/1691	c31236/f1p0/1665
c33044/f1p0/1347	c44659/f4p2/1515
c78113/f1p0/1049	c71128/f1p0/2048
c84220/f1p0/182	c45332/f1p0/1565
c730/f1p1/2608	c61830/f1p0/802
c87307/f1p0/803	c48097/f1p0/1603
c24320/f1p1/2653	c69751/f1p1/2133
c2405/f1p1/2475	c29158/f1p0/1654
c51110/f1p1/2282	c51249/f1p0/1967
c61029/f1p0/1609	c34357/f4p2/2295
c90951/f1p0/6872	c71654/f1p0/2160
c73239/f1p0/3567	c37206/f1p0/2391
c85045/f1p0/937	c53548/f1p0/1866
c995/f1p0/2521	c52875/f1p0/1995
c23412/f1p0/2647	c48408/f1p0/1545
c68281/f1p0/2171	c63452/f3p0/2869
c49994/f1p0/3061	c71661/f1p0/2189
c19238/f1p0/747	c28689/f1p0/1751
c63135/f1p0/1582	c55575/f1p0/2797
c27094/f1p0/1952	c71559/f1p0/2132
c18537/f1p0/703	c46438/f1p0/1629
c78398/f1p1/1222	c59675/f1p0/840
c86482/f1p0/926	c49643/f2p3/1939
c68562/f1p0/2160	c27495/f9p3/1787
c54995/f1p0/2237	c54323/f2p3/1814
c10310/f1p0/1696	c30738/f1p3/1790
c77954/f1p0/1183	c28323/f1p0/1705
c84094/f1p2/198	c24013/f1p3/2460
c27975/f1p0/1948	c39625/f2p0/709
c69381/f1p4/2076	c75362/f1p0/1305
c85322/f1p1/933	c62627/f1p0/158
c27023/f1p0/1920	c70109/f1p2/2189
c62351/f1p0/1530	c60537/f1p0/867
c64484/f1p0/1407	c21437/f1p0/1144
c85026/f1p1/976	c21845/f1p0/1151
c80767/f1p0/2994	c35294/f1p0/2264
c86719/f1p0/945	c53419/f1p0/1862
c67620/f1p1/2085	c62821/f1p0/191
c71639/f1p2/1963	c66000/f1p0/3049
c1728/f1p0/2553	c30470/f1p0/1789
c31328/f1p0/1822	c72636/f1p1/2108
c86465/f1p0/994	c49663/f2p1/1973
c6713/f1p2/1684	c56038/f1p1/2677
c58431/f1p2/1577	c79098/f1p0/3219
c5251/f2p2/1645	c26572/f1p0/2540
c79274/f1p0/1107	c46031/f1p0/1500
c82037/f1p1/2916	c27669/f4p0/1659
c28464/f1p2/1943	c75983/f1p0/1276
c60157/f1p0/1605	c63019/f1p0/168
c73293/f1p0/3401	c80978/f1p0/5204
c68715/f1p0/2089	c67692/f5p0/2074
c70656/f1p0/2152	c50179/f1p0/2039
c78408/f1p0/1026	c30220/f1p0/1669
c65083/f1p0/1488	c56511/f1p0/2690
c83288/f1p0/3650	c38919/f6p4/2280
c86781/f1p2/879	c38963/f3p3/2262
c20749/f1p0/782	c63887/f1p0/2886
c23204/f1p0/2722	c76778/f1p0/1217
c58637/f1p0/1572	c48603/f1p0/1401
c70895/f1p0/2204	c46676/f1p0/1463
c84174/f1p0/197	c70707/f1p0/2187
c52738/f1p0/2418	c80945/f1p0/5130
c57604/f1p23/1598	c45755/f1p0/1569
c28449/f1p1/1991	c37946/f1p1/2305
c8506/f1p0/1798	c23927/f2p0/2512
c30737/f1p0/1913	c23979/f1p0/2474
c63528/f1p0/1456	c56747/f1p0/2713
c90091/f1p0/4065	c20848/f1p0/1197
c89622/f1p0/4250	c29246/f1p0/1794
c83827/f1p0/3694	c62991/f1p0/199
c31045/f1p1/1926	c54365/f1p0/1822
c51783/f1p0/2380	c37536/f1p0/2343
c33286/f1p1/1370	c24022/f1p0/2524
c38815/f1p0/1296	c30521/f1p0/1701
c37658/f1p0/1323	c31255/f1p2/1761
c4696/f5p0/1686	c77726/f1p0/3949
c24804/f1p0/2790	c29730/f1p0/1735
c63125/f1p0/1492	c25962/f1p1/2501
c86977/f1p0/825	c47387/f1p0/1458
c13531/f1p0/1763	c37820/f1p0/2345
c53735/f1p0/2231	c29235/f1p0/1752
c90719/f1p1/4469	c35542/f1p0/2269
c31983/f5p2/1855	c56932/f1p1/2810
c31645/f1p2/1821	c61918/f1p0/829
c12124/f1p11/1777	c45423/f1p0/1525
c86317/f1p0/966	c32071/f1p0/1767
c57641/f1p0/1431	c35333/f1p0/2400
c62471/f1p0/1488	c62887/f1p0/193
c90836/f1p1/5299	c37854/f1p0/2314
c82057/f1p0/2889	c62534/f2p0/169
c76874/f1p1/197	c49842/f1p0/2011
c87301/f1p0/816	c71543/f1p0/2051
c51068/f1p0/2276	c38187/f1p0/2306
c31437/f1p0/1814	c30771/f1p0/1784
c67231/f1p0/2041	c78100/f1p0/3340
c293/f3p2/2550	c71565/f1p0/2128
c4629/f6p0/1787	c29593/f1p0/1744
c27222/f1p0/1908	c48010/f1p1/1474
c5465/f2p1/1787	c61087/f1p0/934
c25124/f1p0/2615	c27515/f7p0/1719
c57705/f1p0/1489	c28218/f1p0/1667
c1108/f1p0/2504	c74698/f1p0/1309
c23043/f1p1/2754	c48662/f1p0/1409
c78535/f1p0/1122	c52958/f1p0/1948
c82657/f1p0/2821	c45294/f1p0/1504
c85795/f1p0/832	c63313/f1p1/4756
c2454/f1p0/2541	c29512/f1p1/1807
c59938/f1p7/1485	c71646/f1p0/2126
c48450/f1p0/3052	c50364/f3p0/2000
c14574/f1p0/1610	c71681/f1p0/2053
c3963/f1p0/2411	c47851/f1p0/1559
c1541/f1p0/2483	c38495/f1p0/2220
c24193/f1p0/2779	c65112/f1p0/2933
c89615/f1p2/4388	c73529/f1p2/4306
c73158/f1p0/3582	c54291/f1p0/1883
c70869/f1p0/2102	c64396/f1p0/2858
c68764/f1p0/2046	c27437/f1p2/2407
c84112/f1p1/187	c60893/f1p1/928
c84789/f1p0/964	c72484/f1p0/2019
c48750/f1p1/3095	c45687/f1p0/1479
c48219/f2p2/3107	c24825/f1p1/2429
c2812/f1p2/2541	c29667/f1p0/1794
c49347/f1p0/3135	c62695/f1p0/172
c1446/f1p0/2632	c47645/f1p0/1479
c47998/f5p2/3065	c57476/f1p0/2720
c81478/f1p0/3015	c66686/f1p0/3051
c68497/f1p2/2124	c28014/f2p0/1721
c88578/f1p2/3301	c51319/f1p0/1868
c81339/f1p2/2980	c71686/f1p0/2222
c24582/f1p0/2635	c57037/f1p0/2772
c60383/f1p0/1541	c62963/f1p0/193
c29123/f1p0/2006	c53160/f1p0/1869
c5227/f2p0/1701	c52901/f1p0/1996
c24238/f1p0/2661	c66419/f1p0/3240
c27858/f1p0/1938	c23177/f1p0/1013
c84639/f2p0/864	c54863/f1p0/1823
c2728/f1p0/2567	c30648/f1p0/1781
c28423/f1p0/1949	c52619/f1p0/1951
c38500/f1p0/1360	c46598/f1p0/1566
c6191/f1p1/1662	c66075/f1p3/3086
c43292/f2p0/592	c68669/f1p0/2158
c33594/f1p0/1361	c47614/f1p0/1452
c60064/f1p0/1602	c48402/f1p0/1510
c81291/f1p0/2953	c51045/f1p0/1960
c25960/f3p0/1997	c37328/f1p0/2309
c28468/f1p0/1844	c31871/f1p1/1775
c55899/f1p0/3845	c48407/f1p0/1584
c73202/f1p0/3569	c38531/f1p0/2235
c81066/f1p0/2949	c66123/f1p0/3078
c87353/f1p0/819	c51259/f1p0/1998
c10188/f1p0/1657	c72504/f1p1/2024
c57249/f1p1/1513	c46170/f1p0/1502
c70980/f1p0/2228	c66056/f1p0/3169
c63119/f1p1/1534	c75248/f1p0/1400
c61465/f1p0/1543	c38707/f1p0/2228
c72021/f3p0/2028	c45671/f1p0/1600
c36449/f1p0/1349	c76799/f1p1/1201
c54909/f1p1/2221	c23409/f14p4/1025
c54449/f1p0/2273	c77473/f1p0/3966
c5075/f2p0/1694	c64933/f1p0/2871
c91278/f1p0/5320	c52013/f1p1/2005
c5624/f1p0/1795	c32412/f1p2/1628
c20760/f1p0/741	c62715/f1p0/196
c2255/f1p0/2488	c79883/f1p0/3708
c84557/f2p0/941	c35039/f1p0/2238
c32665/f3p1/1271	c73041/f4p4/2143
c78307/f1p0/1177	c50278/f1p1/1886
c39283/f1p0/1227	c50697/f1p0/1868
c33752/f1p1/1301	c69233/f1p0/2103
c32969/f2p1/1397	c75174/f1p1/1419
c37401/f1p1/1311	c72540/f1p1/2026
c24461/f1p1/2759	c64519/f1p0/2933
c84154/f1p0/196	c74707/f1p0/1225
c1114/f1p1/2458	c49838/f1p0/1953
c54259/f1p1/2375	c67304/f1p1/3020
c69992/f1p0/2160	c28092/f2p0/1760
c8721/f1p1/1800	c57325/f1p0/2797
c26188/f2p1/1830	c60234/f1p0/961
c50685/f2p1/2328	c53075/f1p0/1866
c78616/f1p0/1156	c48637/f1p0/1409
c18490/f1p0/752	c50690/f1p1/1952
c28249/f1p0/1852	c25835/f1p1/2600
c26028/f2p0/1981	c70798/f1p1/2264
c10506/f1p0/1667	c56864/f1p1/2694
c31014/f1p0/2009	c36475/f1p1/2314
c86524/f1p0/857	c29070/f1p1/1841
c11033/f1p0/1807	c48289/f1p1/1437
c27033/f1p0/1915	c73704/f2p4/1406
c49651/f1p0/3146	c46179/f1p0/1497
c49298/f1p1/3129	c48101/f1p1/1593
c73301/f1p2/3420	c13901/f1p0/573
c53885/f1p0/2288	c25233/f1p0/2551
c24439/f1p0/2651	c75516/f1p0/1352
c23487/f1p0/2646	c51698/f1p0/1892
c7264/f1p0/1709	c69764/f1p0/2141
c26976/f1p0/1949	c56249/f1p0/2796
c49079/f1p0/3153	c57443/f1p1/2780
c88949/f1p0/3440	c71232/f1p0/2155
c59377/f1p0/1452	c25126/f1p0/2532
c37707/f1p0/1403	c67249/f1p1/3091
c1706/f1p0/2566	c64207/f1p0/2873
c26412/f1p0/1933	c59397/f1p0/887
c49756/f1p0/3028	c30912/f1p2/1671
c1151/f1p0/2477	c78833/f1p0/3397
c24721/f1p0/2758	c67477/f1p0/3008
c9381/f1p1/1661	c36073/f1p0/2392
c5367/f2p0/1773	c37845/f1p0/2421
c57592/f1p0/1487	c37122/f1p0/2240
c59662/f1p0/1522	c55296/f3p0/2763
c84109/f1p0/195	c28507/f1p1/1710
c84181/f1p1/172	c71390/f1p0/2205
c69498/f1p0/2114	c76076/f1p1/1321
c61307/f1p0/1548	c74323/f1p0/1423
c77535/f1p1/1161	c27212/f1p0/2407
c9021/f1p0/1688	c73661/f9p1/1399
c27517/f1p0/1862	c51863/f1p0/2013
c26475/f1p1/1973	c44267/f2p0/719
c91422/f1p0/5401	c69511/f1p0/2072
c6371/f1p0/1770	c63069/f1p0/105
c31384/f1p0/1815	c58039/f1p2/2685
c85894/f1p3/832	c37225/f1p0/2284
c12286/f1p0/1643	c50133/f1p0/1966
c61984/f1p0/1512	c46010/f1p0/1584
c5147/f2p0/1652	c58973/f1p0/873
c24829/f1p1/2759	c34495/f2p1/2310
c49740/f2p2/3033	c55637/f1p0/2754
c84134/f1p0/195	c41333/f1p0/729
c51500/f1p0/2373	c21980/f1p0/1057
c72817/f1p0/3541	c52410/f1p0/1879
c61686/f1p0/1577	c48724/f1p0/1423
c38007/f1p1/1395	c45244/f1p0/1554
c77333/f2p0/1125	c62996/f1p0/199
c38489/f1p0/1384	c76952/f1p0/1242
c84216/f1p0/197	c49779/f1p0/1960
c26788/f1p0/1975	c50051/f1p0/1823
c30393/f1p0/1832	c52020/f1p1/1959
c2773/f1p0/2607	c70496/f1p0/2112
c70091/f1p0/2060	c28193/f1p0/1634
c58586/f1p0/1486	c21369/f1p0/1193
c53450/f1p0/2316	c33760/f1p1/3530
c28782/f1p1/1912	c57423/f1p1/2676
c79242/f1p0/1072	c35073/f1p0/2308
c9816/f1p0/1649	c56775/f1p0/2726
c17903/f2p0/743	c26174/f1p0/2564
c53557/f1p0/2289	c72324/f1p0/2087
c86359/f1p0/977	c73599/f1p1/4286
c18236/f1p0/650	c66977/f1p0/3142
c61986/f1p0/1505	c30840/f1p0/1634
c23882/f1p0/2725	c48794/f14p3/1591
c77175/f2p0/1187	c74029/f2p0/1396
c64381/f1p0/1426	c72326/f1p1/2189
c65939/f1p0/1402	c70401/f1p0/2112
c13981/f1p0/1632	c29647/f1p0/1764
c53582/f1p0/2303	c69802/f1p0/2202
c580/f2p0/2540	c48663/f1p0/1410
c68402/f1p0/2203	c52376/f1p1/1864
c51368/f1p0/2257	c51849/f1p0/1978
c79141/f1p1/1024	c53772/f1p1/1970
c57790/f1p0/1572	c29568/f1p0/1664
c85448/f1p0/858	c50299/f1p0/1961
c69546/f1p2/2177	c57754/f1p2/2792
c48268/f1p0/3095	c70783/f1p0/2035
c81329/f1p0/2935	c35209/f1p0/2239
c29134/f1p0/1872	c10943/f1p0/200
c6434/f1p0/1674	c49806/f1p0/1974
c49395/f1p0/3099	c36450/f1p0/2354
c20130/f1p1/635	c72514/f1p0/2026
c35989/f1p0/1304	c80563/f1p0/3627
c9542/f1p0/1747	c64500/f1p0/2878
c24054/f1p0/2804	c52103/f1p0/1895
c17581/f5p0/667	c29831/f1p0/1769
c86111/f1p0/952	c66953/f1p0/3166
c26836/f1p0/1928	c68008/f2p1/2067
c77651/f1p1/1066	c58143/f1p0/2620
c85526/f1p1/873	c36059/f1p0/2278
c68225/f1p0/2151	c44771/f4p1/1470
c81305/f1p0/2949	c74524/f1p1/1241
c82239/f1p0/2922	c28040/f2p1/1637
c73079/f1p2/3490	c36592/f1p0/2415
c24647/f1p1/2740	c62841/f1p0/197
c87385/f17p1/852	c48659/f1p0/1410
c80037/f1p0/1025	c27806/f3p0/1793
c30695/f1p0/1883	c60421/f1p0/1001
c6730/f1p0/1676	c62978/f1p0/197
c38464/f1p0/1345	c58845/f1p0/848
c34882/f1p1/1262	c56715/f1p0/2621
c72869/f1p0/3646	c46334/f1p0/1606
c27115/f1p1/1851	c34696/f2p0/2359
c61362/f1p0/1434	c63163/f1p0/4692
c88763/f1p0/3228	c62249/f1p0/4530
c81089/f1p1/2839	c55364/f2p0/2681
c26951/f1p0/1997	c70120/f1p0/2094
c28083/f1p0/1889	c25285/f1p0/2554
c86143/f1p0/931	c32529/f1p0/1615
c23104/f1p1/2684	c71378/f1p0/2163
c23432/f1p3/2712	c47994/f1p0/1460
c83941/f1p0/3753	c54130/f1p0/1976
c23305/f1p0/2773	c53679/f1p0/1916
c5274/f2p0/1664	c17876/f1p0/583
c77010/f4p1/1120	c80464/f1p0/3709
c69849/f1p0/2036	c80534/f1p0/3620
c30931/f1p0/1886	c53074/f1p0/1984
c86924/f1p0/852	c44909/f2p0/1575
c8108/f1p2/1709	c70445/f1p0/2052
c28355/f1p0/1857	c33571/f1p0/3484
c7398/f1p0/1676	c74527/f1p0/1354
c83180/f2p1/3697	c74548/f1p0/1381
c3570/f1p0/2467	c46363/f1p0/1532
c78646/f1p1/1107	c56448/f1p1/2815
c84145/f1p0/161	c80775/f1p2/4909
c70132/f1p1/2143	c30205/f1p0/1687
c53787/f1p0/2307	c74872/f1p1/1277
c60400/f1p1/1556	c71188/f1p0/2092
c30892/f1p1/1854	c58248/f3p3/2656
c27269/f1p0/2021	c51378/f1p0/1911
c14531/f1p0/1629	c27179/f1p2/2429
c63042/f1p0/1523	c57192/f1p0/2674
c26418/f1p0/1854	c70785/f1p1/2120
c88600/f1p0/3347	c76753/f2p0/1246
c84244/f1p0/141	c58269/f3p1/2654
c58762/f1p0/1478	c55430/f2p1/2679
c70463/f1p0/2115	c23827/f2p0/2619
c76884/f1p1/200	c62623/f1p0/197
c17855/f2p1/697	c35464/f1p0/2393
c84347/f5p2/860	c60451/f1p0/999
c85756/f1p2/872	c35226/f1p0/2255
c78982/f1p0/1056	c27599/f4p1/1747
c39932/f4p0/1280	c32602/f1p0/1633
c79975/f1p0/1006	c32104/f1p0/1716
c77647/f1p0/1181	c66200/f1p0/3078
c36388/f1p0/1255	c46604/f1p0/1539
c83424/f1p0/3717	c26781/f1p2/2514
c49886/f1p0/3007	c34052/f1p0/3440
c49226/f1p0/3081	c76047/f1p1/1291
c79674/f1p0/1103	c54245/f1p2/1836
c31641/f1p0/1821	c37439/f1p1/2329
c62612/f1p0/1508	c23119/f1p1/1045
c59212/f1p0/1506	c58426/f1p0/992
c63964/f1p1/1446	c78786/f1p1/3251
c57136/f1p1/1435	c75868/f1p0/1279
c56953/f2p1/1542	c30686/f1p0/1797
c59061/f1p1/1492	c49620/f2p0/1940
c61334/f1p0/1439	c27319/f14p8/2610
c26366/f2p1/1864	c77549/f1p0/3900
c48489/f1p1/3139	c47460/f1p0/1608
c25937/f3p2/1886	c46291/f1p1/1573
c88879/f1p0/3319	c38361/f1p0/2284
c89238/f1p0/3223	c81361/f1p0/5284
c82388/f1p0/2849	c33549/f1p0/3558
c71990/f2p0/2018	c33966/f1p0/3596
c37510/f1p0/1394	c22351/f1p0/1047
c48887/f1p0/3122	c31037/f1p0/1742
c70917/f1p0/2167	c64115/f1p1/2891
c77205/f2p0/1089	c65741/f1p1/2956
c64679/f5p0/1500	c32706/f1p0/1610
c84142/f1p0/178	c31901/f1p2/1727
c29619/f1p0/2009	c20698/f1p0/1038
c79470/f1p1/1072	c36416/f1p0/2299
c31005/f1p0/1937	c80376/f1p0/3714
c53607/f1p0/2393	c17059/f1p0/498
c31356/f1p0/1818	c74926/f1p0/1384
c59195/f1p0/1564	c70475/f1p0/2124
c54599/f1p0/2221	c67359/f1p0/3056
c84833/f1p0/984	c64397/f1p0/2884
c85424/f1p0/985	c78651/f1p0/3241
c30830/f1p0/2022	c57702/f1p0/2811
c58108/f1p0/1497	c71805/f1p1/2050
c61966/f1p0/1507	c71275/f1p0/2175
c19562/f1p0/678	c52807/f1p3/1935
c82179/f1p3/2982	c61780/f1p0/812
c38607/f1p0/1405	c29986/f1p0/1696
c39137/f4p0/1239	c59499/f1p1/928
c64286/f1p2/1413	c46717/f1p1/1545
c64905/f2p5/1380	c76930/f1p2/1214
c14355/f1p2/1645	c54270/f1p0/1912
c80686/f2p1/2876	c61093/f1p0/996
c49106/f1p1/3044	c32920/f73p8/1702
c51991/f1p1/2253	c45900/f1p0/1516
c38011/f1p0/1402	c53577/f1p0/1878
c50866/f1p0/2273	c74573/f1p0/1356
c91398/f1p3/5635	c21211/f1p0/1174
c88907/f1p1/3462	c61852/f1p0/810
c88020/f2p2/3246	c50953/f1p0/1951
c51584/f1p0/2363	c73748/f4p1/1311
c67668/f1p0/2106	c49662/f2p2/1881
c60601/f1p0/1596	c76165/f1p0/1359
c64485/f1p0/1414	c67871/f3p1/2158
c33561/f1p2/1311	c71819/f1p1/2111
c85949/f1p0/1031	c66293/f1p1/3174
c3731/f1p0/2477	c34896/f1p0/2338
c48415/f1p0/3101	c48131/f1p0/1511
c21174/f1p0/615	c51409/f1p0/1929
c79172/f1p0/1175	c67513/f1p0/3022
c3374/f1p0/2450	c21318/f1p1/1040
c60911/f1p0/1584	c31376/f1p2/1637
c67437/f1p1/2103	c49397/f2p0/1882
c67952/f1p2/2069	c73066/f2p0/2035
c33474/f1p0/1408	c78610/f1p0/3430
c24458/f1p0/2788	c27663/f4p2/1704
c90640/f1p0/4483	c27970/f2p2/1656
c76549/f1p0/197	c60346/f1p0/999
c3273/f1p0/2462	c81011/f1p0/5239
c84137/f1p0/194	c32473/f1p2/1624
c84230/f1p0/196	c52449/f1p0/1887
c70131/f1p0/2061	c29128/f1p0/1693
c31417/f1p0/1851	c46304/f1p0/1473
c37059/f1p0/1289	c49927/f1p0/1972
c11495/f1p1/1795	c20612/f1p0/1196
c53884/f1p0/2324	c21129/f1p0/1034
c11138/f1p0/1678	c66036/f1p0/3209
c52162/f1p0/2261	c58717/f2p0/974
c12673/f1p0/1793	c26127/f1p1/2652
c62094/f1p0/1488	c55753/f1p1/2663
c78539/f1p0/1184	c56828/f1p11/2734
c69947/f1p0/2131	c37891/f1p0/2241
c29133/f1p2/1854	c47235/f1p1/1469
c5947/f1p1/1703	c37714/f1p0/2342
c4933/f3p0/1776	c28316/f1p0/1751
c6938/f1p0/1695	c75246/f1p0/1289
c73368/f1p0/3423	c23056/f1p0/1011
c76873/f1p1/200	c32079/f1p0/1738
c57638/f1p0/1528	c64614/f1p1/2905
c46555/f1p0/598	c32848/f3p1/1655
c28478/f1p0/1860	c47096/f1p0/1649
c63435/f1p0/1452	c39009/f2p0/2236
c80858/f1p1/3008	c53445/f1p0/1945
c5146/f2p0/1806	c70669/f1p0/2075
c62174/f1p0/1528	c50119/f1p0/1854
c63765/f1p0/1531	c51106/f1p0/1936
c67007/f2p0/2173	c55962/f1p0/2775
c81992/f1p1/2970	c66484/f1p0/3071
c38078/f1p0/1273	c44651/f11p4/1478
c58825/f1p0/1557	c77006/f3p4/1286
c23864/f1p4/2624	c25466/f1p1/2508
c82841/f1p0/2829	c55827/f1p0/2822
c80390/f11p0/2882	c57885/f1p0/2711
c52963/f1p0/2320	c27371/f3p1/2460
c47469/f1p0/575	c57741/f1p0/2650
c48419/f1p0/3164	c66166/f1p0/3116
c6198/f1p0/1687	c31999/f1p1/1659
c68184/f1p0/2110	c22328/f1p0/1022
c51504/f1p0/2235	c74860/f1p1/1293
c4054/f1p0/2435	c34984/f1p0/2339
c26139/f2p0/1987	c70925/f1p0/2059
c45692/f1p0/478	c66131/f1p0/3107
c51191/f1p0/2227	c31328/f1p0/1785
c29656/f1p0/1920	c69259/f1p0/2058
c69115/f1p0/2085	c46704/f1p0/1588
c27808/f1p0/1874	c63103/f2p0/146
c54723/f1p0/2211	c51857/f1p0/1959
c60798/f1p0/1523	c32024/f1p0/1717
c91180/f1p0/4821	c29534/f1p0/1699
c84560/f2p0/1063	c55879/f1p0/2751
c11629/f1p0/1762	c48033/f1p0/1468
c51487/f1p1/2428	c20320/f3p0/1088
c71053/f1p0/2102	c37562/f1p1/2398
c3406/f1p1/2580	c35899/f1p0/2322
c51846/f1p1/2277	c48679/f1p0/1424
c35865/f1p0/1393	c75185/f1p1/1383
c88328/f1p0/3263	c45412/f1p0/1471
c77878/f1p0/1165	c46518/f1p1/1595
c66347/f5p0/2047	c78614/f1p0/3307
c61247/f1p0/1588	c63797/f1p0/3024
c30391/f1p0/1840	c22665/f1p0/1198
c79561/f1p0/1194	c35847/f1p0/2251
c516/f2p0/2567	c46207/f1p0/1545
c89214/f1p0/3282	c74681/f1p0/1423
c85349/f1p0/949	c25178/f1p0/2546
c52049/f1p0/2307	c39581/f2p1/700
c37587/f1p0/1354	c25211/f1p1/2487
c9681/f1p0/1763	c34340/f4p1/2373
c42598/f1p1/1209	c20838/f1p0/1140
c56778/f2p1/1504	c76960/f15p5/1251
c55147/f6p3/2284	c51535/f1p0/1945
c78433/f1p0/1093	c21749/f1p0/1136
c39265/f1p0/1230	c71972/f1p0/2032
c60422/f1p0/1476	c46778/f1p0/1485
c77528/f1p0/1125	c57819/f1p0/2809
c7859/f1p0/1631	c36637/f1p0/2325
c85367/f1p0/937	c20538/f2p0/1129
c90245/f1p0/4066	c39258/f3p0/701
c4681/f5p1/1746	c24217/f1p0/2552
c69335/f1p1/2115	c51809/f1p0/1968
c67485/f1p0/2139	c73670/f8p0/1365
c49069/f1p0/3052	c46193/f1p1/1514
c87478/f5p0/821	c78234/f1p0/3322
c8381/f1p0/1635	c35939/f1p0/2342
c58840/f1p1/1504	c57607/f1p0/2791
c87521/f2p1/866	c48048/f1p0/1476
c19640/f1p1/762	c30160/f1p0/1670
	c76357/f1p0/1317
	c29880/f1p0/1776
	c50126/f1p1/1896
	c44897/f2p0/1503
	c45016/f2p1/1531
	c29836/f1p1/1755
	c30849/f1p0/1676
	c27197/f1p0/2411
	c36089/f1p0/2316
	c40874/f1p0/691
	c70329/f1p0/2077
	c28240/f1p1/1678
	c75201/f1p0/1243
	c72180/f1p0/2071
	c38838/f1p0/2214
	c32217/f1p0/1786
	c40426/f1p0/698
	c31863/f1p0/1690
	c74255/f1p0/1357
	c22272/f1p0/1154
	c21676/f1p0/1169
	c74444/f1p0/1289
	c60865/f1p0/902
	c62683/f1p0/195
	c29159/f1p0/1816
	c53050/f1p0/1982
	c38066/f1p1/2272
	c62424/f1p1/4549
	c77855/f2p0/3331
	c65514/f1p0/2808
	c52857/f1p0/1904
	c56247/f1p0/2668
	c68888/f1p0/2145
	c54028/f1p0/1854
	c46661/f1p0/1468
	c39549/f2p0/651
	c78888/f1p1/3315
	c68974/f1p1/2209
	c74382/f1p0/1280
	c35142/f1p1/2354
	c38466/f1p0/2241
	c67409/f1p0/3038
	c55192/f5p2/2805
	c66347/f1p23/3225
	c76115/f1p0/1371
	c55889/f1p0/2671
	c22162/f1p1/1191
	c68893/f1p0/2185
	c52637/f1p0/1839
	c48629/f1p0/1435
	c74608/f1p0/1311
	c36649/f1p0/2344
	c51847/f1p1/2017
	c27925/f2p1/1638
	c76902/f1p0/1219
	c32063/f1p0/1689
	c32197/f1p0/1683
	c43148/f1p0/788
	c48832/f8p0/1463
	c26435/f1p0/2491
	c25554/f1p1/2563
	c29802/f1p0/1634
	c47295/f1p1/1427
	c76876/f1p0/1211
	c52983/f1p0/1901
	c80418/f1p1/3804
	c77104/f4p1/3945
	c30269/f1p0/1710
	c62735/f1p0/168
	c71443/f1p2/2136
	c58949/f1p2/873
	c71178/f1p0/2052
	c25516/f1p2/2553
	c23640/f2p2/2500
	c21819/f1p0/1030
	c72275/f1p0/2159
	c49060/f5p0/1979
	c51700/f1p0/2006
	c23344/f7p3/1204
	c76119/f1p0/1341
	c29923/f1p1/1662
	c63669/f1p0/2956
	c76454/f1p0/1326
	c51984/f1p2/1857
	c46085/f1p0/1439
	c65603/f1p0/2816
	c67195/f1p1/3092
	c58633/f2p0/948
	c71432/f1p0/2153
	c70715/f1p0/2056
	c68488/f1p0/2058
	c53980/f1p0/1920
	c57273/f1p0/2695
	c67554/f3p1/3012
	c58773/f2p1/990
	c24094/f1p0/2518
	c28278/f1p0/1747
	c29146/f1p0/1696
	c49912/f1p0/1937
	c57666/f1p0/2705
	c74776/f1p0/1335
	c49935/f1p0/1944
	c38825/f1p0/2224
	c80230/f1p0/3678
	c51137/f1p0/1914
	c21960/f1p0/1031
	c28841/f1p0/1720
	c34924/f1p1/2333
	c31504/f1p0/1794
	c59079/f1p0/848
	c57202/f1p0/2776
	c34717/f2p0/2362
	c72379/f1p0/2110
	c51841/f1p0/1826
	c70296/f1p0/2145
	c74149/f1p0/1337
	c63485/f2p0/2984
	c72553/f1p1/2074
	c61628/f1p0/982
	c66093/f1p0/3038
	c25180/f1p1/2533
	c25313/f1p0/2486
	c31049/f1p0/1668
	c64793/f1p0/2958
	c53585/f1p0/1895
	c30741/f1p0/1790
	c76548/f1p0/1393
	c75315/f1p0/1357
	c45343/f1p0/1527
	c52457/f1p0/1835
	c54129/f1p0/1930
	c27658/f4p0/1733
	c62693/f1p0/188
	c43120/f1p0/806
	c67864/f3p2/2062
	c78860/f1p0/3289
	c47040/f1p1/1536
	c75675/f1p0/1289
	c68733/f1p0/2063
	c47404/f1p0/1584
	c48262/f1p0/1475
	c69513/f1p0/2170
	c28473/f1p0/1787
	c74521/f1p0/1393
	c73279/f1p0/4367
	c29628/f1p5/1633
	c59174/f1p0/843
	c60627/f1p0/845
	c60137/f1p0/869
	c50236/f1p0/1914
	c30758/f1p1/1678
	c72274/f1p0/2163
	c32821/f2p1/1753
	c30080/f1p0/1725
	c63883/f1p0/2924
	c28249/f1p0/1811
	c48867/f3p0/1462
	c26166/f1p0/2483
	c56007/f1p0/2776
	c70363/f1p0/2087
	c56820/f1p1/2695
	c26669/f1p0/2423
	c71047/f1p0/2080
	c70589/f1p0/2032
	c76640/f1p0/1412
	c52469/f1p0/1919
	c35687/f1p0/2300
	c73775/f2p0/1364
	c59661/f1p0/860
	c65887/f2p2/3101
	c75399/f1p0/1266
	c38001/f1p0/2397
	c81236/f1p0/5713
	c77609/f1p0/3887
	c68094/f2p0/2145
	c58187/f1p0/2621
	c50243/f1p0/1978
	c52400/f1p0/1915
	c50802/f1p0/1913
	c79062/f1p1/3399
	c35198/f1p1/2439
	c45393/f1p0/1432
	c46863/f1p0/1603
	c50511/f1p0/1868
	c29618/f1p0/1811
	c72337/f1p0/2102
	c62875/f1p0/165
	c72756/f1p0/2014
	c52763/f1p0/1875
	c46976/f1p0/1575
	c74449/f1p0/1321
	c78451/f1p0/3349
	c66608/f1p0/3151
	c78752/f1p0/3375
	c35620/f1p0/2284
	c48768/f1p0/1425
	c24001/f1p0/2556
	c68865/f1p0/2080
	c69683/f1p0/2084
	c48007/f1p0/1566
	c37869/f1p0/2391
	c56783/f1p1/2763
	c50430/f1p0/1965
	c27232/f1p0/2402
	c33041/f1p0/1604
	c71533/f1p0/2056
	c46602/f1p1/1589
	c61636/f1p0/869
	c80060/f1p0/3680
	c26441/f1p0/2526
	c25077/f1p0/2509
	c33427/f1p0/3477
	c56898/f1p0/2676
	c33383/f1p0/3678
	c33530/f1p0/3542
	c32205/f1p0/1766
	c53437/f1p0/1847
	c62838/f1p0/185
	c38621/f1p0/2217
	c53397/f1p0/1958
	c27836/f2p1/1669
	c62763/f1p0/177
	c63976/f1p0/2896
	c74722/f1p0/1389
	c22670/f1p0/1051
	c34397/f3p0/2280
	c73028/f5p0/2178
	c27544/f6p4/1658
	c66071/f1p0/3202
	c30944/f1p10/1792
	c72909/f1p9/1893
	c64230/f1p0/2905
	c45667/f1p0/1582
	c52226/f1p0/1923
	c46145/f1p0/1514
	c32496/f1p1/1618
	c35332/f1p0/2288
	c73895/f2p1/1335
	c29319/f1p0/1659
	c51395/f1p0/1838
	c29195/f1p0/1687
	c59359/f1p0/945
	c44758/f4p3/1521
	c47766/f1p2/1535
	c62714/f1p0/192
	c52781/f1p0/1886
	c49945/f1p0/1861
	c62986/f1p0/186
	c62774/f1p0/175
	c48331/f1p0/1522
	c59264/f1p0/971
	c73025/f6p6/2069
	c72107/f1p1/2124
	c35570/f1p0/2418
	c71928/f1p0/2065
	c75384/f1p0/1258
	c68485/f1p0/2148
	c39343/f3p1/741
	c75678/f1p0/1361
	c29690/f1p0/1681
	c54588/f1p0/1822
	c49137/f3p2/1892
	c23935/f1p0/2571
	c33569/f1p0/3472
	c48195/f1p0/1586
	c67488/f1p0/3074
	c20881/f1p3/1066
	c61156/f1p0/958
	c52641/f1p0/2005
	c26146/f1p0/2540
	c65117/f1p0/3040
	c68625/f1p1/2169
	c71916/f1p0/2163
	c79028/f1p0/3348
	c61651/f2p0/807
	c67715/f4p0/2167
	c49358/f2p0/1982
	c52447/f1p0/1845
	c57248/f1p1/2704
	c45380/f1p0/1524
	c29932/f1p0/1653
	c30422/f1p0/1670
	c59986/f1p0/886
	c78469/f1p0/3399
	c67076/f1p0/3060
	c25242/f1p0/2434
	c72407/f1p0/2179
	c45151/f1p0/1440
	c47583/f1p0/1490
	c48371/f1p0/1478
	c24716/f1p0/2478
	c42782/f1p0/750
	c73515/f1p0/4425
	c50861/f1p0/1964
	c37557/f1p0/2268
	c53035/f1p0/1922
	c80507/f1p0/3719
	c36986/f1p0/2398
	c75112/f1p0/1307
	c32921/f33p3/1774
	c24248/f1p0/2512
	c58043/f1p0/2620
	c29006/f1p0/1762
	c48362/f1p1/1543
	c30909/f1p0/1668
	c52106/f1p1/1844
	c34511/f2p0/2335
	c49799/f1p0/1875
	c72913/f1p1/2016
	c66898/f1p0/3146
	c79827/f1p0/3801
	c79021/f1p0/3323
	c37113/f1p1/2306
	c35127/f1p4/2354
	c75470/f1p0/1342
	c72052/f1p0/2169
	c27930/f2p1/1745
	c37870/f1p0/2292
	c39350/f3p1/633
	c51693/f1p1/1942
	c37734/f1p0/2259
	c59483/f1p0/870
	c29558/f1p0/1630
	c27687/f3p0/1707
	c60371/f1p0/841
	c25107/f1p1/2600
	c31970/f1p0/1717
	c20236/f4p0/1125
	c22754/f1p0/1192
	c27183/f1p0/2420
	c65680/f1p1/2861
	c54716/f1p0/1827
	c52942/f1p0/1979
	c53809/f1p1/1885
	c23340/f14p0/1040
	c70602/f1p0/2108
	c50853/f1p0/1859
	c42947/f1p0/696
	c36174/f1p0/2300
	c69129/f1p0/2129
	c43503/f1p1/713
	c75455/f1p1/1324
	c34686/f2p0/2276
	c38674/f1p0/2209
	c68684/f1p0/2130
	c58868/f1p0/996
	c79910/f1p0/3745
	c26735/f1p0/2456
	c31611/f1p0/1777
	c49100/f4p1/1947
	c58064/f1p1/2632
	c36363/f1p1/2245
	c44407/f2p0/728
	c30894/f1p0/1668
	c73581/f1p0/4247
	c78236/f1p0/3439
	c56959/f1p0/2680
	c69512/f1p0/2182
	c11754/f4p0/598
	c31845/f1p0/1714
	c35735/f1p0/2372
	c21996/f1p2/1202
	c38123/f1p0/2346
	c58131/f1p0/2614
	c56242/f1p0/2690
	c38403/f1p2/2316
	c49872/f1p1/1840
	c48911/f36p4/1416
	c61863/f1p0/815
	c26398/f1p0/2483
	c37794/f1p0/2250
	c39171/f4p2/738
	c32471/f1p0/1612
	c56779/f1p2/2782
	c70521/f1p0/2197
	c55183/f6p0/2683
	c38238/f1p0/2273
	c70744/f1p0/2103
	c27443/f1p0/2400
	c21841/f1p0/1197
	c74241/f1p0/1403
	c78565/f1p0/3370
	c39008/f2p0/2221
	c49627/f2p0/1943
	c29408/f1p0/1752
	c10826/f1p0/200
	c48622/f1p0/1411
	c62812/f1p0/198
	c61976/f17p0/995
	c56151/f1p0/2741
	c56629/f1p1/2674
	c27222/f1p0/2420
	c69417/f1p0/2189
	c71050/f1p1/2060
	c58680/f2p0/866
	c66984/f1p0/3081
	c52743/f1p0/1921
	c50454/f1p0/1949
	c69688/f1p1/2148
	c76155/f1p1/1238
	c73981/f2p0/1269
	c22607/f1p1/1060
	c22445/f1p0/1156
	c63028/f1p0/130
	c30209/f1p0/1777
	c20964/f1p0/1060
	c38845/f1p0/2214
	c75542/f1p0/1391
	c51577/f1p0/1878
	c50750/f1p0/1929
	c32534/f1p0/1629
	c46853/f1p0/1501
	c37750/f1p0/2228
	c34163/f1p0/3416
	c33555/f1p0/3504
	c63093/f3p3/199
	c67067/f1p0/3064
	c44971/f2p0/1598
	c55799/f1p1/2717
	c67435/f1p0/3041
	c64517/f1p0/3006
	c60656/f1p0/946
	c30571/f1p0/1775
	c72591/f1p0/2057
	c66069/f1p0/3097
	c46383/f1p0/1491
	c51344/f1p0/1873
	c67955/f2p0/2199
	c20200/f7p1/1110
	c53407/f1p1/1902
	c75528/f1p1/1323
	c62974/f1p0/182
	c23001/f1p0/1111
	c51595/f1p0/1926
	c24972/f1p4/2441
	c35070/f1p0/2285
	c71315/f1p0/2187
	c44939/f2p1/1589
	c47230/f1p0/1491
	c78586/f1p0/3366
	c62049/f3p0/867
	c71448/f1p0/2145
	c38387/f1p0/2225
	c39507/f2p0/752
	c61690/f1p0/813
	c62050/f5p0/834
	c42724/f1p0/788
	c72957/f1p0/2032
	c68150/f2p0/2168
	c62969/f1p0/197
	c64819/f1p0/2942
	c10981/f1p0/199
	c23346/f10p2/1070
	c28608/f1p0/1646
	c45850/f1p0/1561
	c37610/f1p0/2368
	c58424/f4p2/874
	c41569/f1p0/784
	c43017/f1p0/696
	c65214/f1p0/2829
	c77035/f2p0/1228
	c46641/f1p0/1539
	c34863/f1p0/2260
	c29105/f1p0/1679
	c32382/f1p0/1668
	c70017/f1p0/2102
	c32673/f1p0/1623
	c48230/f1p0/1574
	c71073/f1p0/2188
	c80415/f1p0/3669
	c62271/f1p1/4560
	c69941/f1p2/2217
	c21678/f1p0/1193
	c72643/f1p2/2010
	c50455/f1p0/2008
	c56980/f1p0/2701
	c26401/f1p1/2587
	c50972/f1p5/1928
	c29194/f1p0/1682
	c33236/f1p0/3439
	c56988/f1p0/2785
	c61574/f1p0/918
	c78412/f1p0/3370
	c77045/f3p0/1246
	c73115/f2p0/2026
	c32143/f1p0/1770
	c28231/f1p0/1747
	c75844/f1p0/1340
	c20961/f1p0/1141
	c78357/f1p1/3310
	c30203/f1p1/1872
	c41429/f1p0/780
	c45778/f1p0/1519
	c65445/f1p0/2888
	c49964/f1p1/2002
	c63190/f1p1/4690
	c51770/f1p0/1995
	c24372/f1p0/2626
	c64047/f1p4/2851
	c43496/f1p0/788
	c31831/f1p0/1641
	c61619/f1p0/885
	c54877/f1p1/1833
	c63863/f1p0/2959
	c28612/f1p1/1755
	c70369/f1p0/2099
	c79009/f1p0/3349
	c54086/f1p0/1967
	c70809/f1p0/2130
	c74246/f1p0/1268
	c26311/f1p0/2599
	c57720/f1p0/2745
	c25044/f1p0/2486
	c78142/f1p0/3340
	c59253/f1p0/884
	c21266/f1p0/1148
	c65001/f1p1/2871
	c46802/f1p0/1588
	c48223/f1p0/1508
	c53729/f1p0/1915
	c63365/f6p1/3011
	c33421/f1p0/3460
	c51774/f1p0/1873
	c30254/f1p0/1733
	c54049/f1p0/1912
	c51310/f1p0/1990
	c23840/f2p0/2516
	c28875/f1p0/1803
	c66666/f1p0/3197
	c69121/f1p0/2044
	c71600/f1p0/2070
	c54634/f1p0/1839
	c46669/f1p1/1588
	c47922/f1p1/1553
	c57130/f1p0/2753
	c30310/f1p0/1767
	c67398/f1p0/3014
	c33425/f1p1/3507
	c24251/f1p1/2592
	c50935/f1p0/1996
	c32321/f1p0/1634
	c37695/f1p0/2400
	c53402/f1p0/1865
	c30101/f1p0/1715
	c50533/f1p0/1862
	c65180/f1p0/2949
	c69460/f1p1/2142
	c63086/f1p0/139
	c59580/f1p0/946
	c77047/f4p1/1213
	c47419/f1p0/1572
	c52533/f1p0/1918
	c56066/f1p0/2668
	c67480/f1p0/3033
	c71487/f1p0/2106
	c38037/f1p0/2370
	c54732/f1p1/1839
	c76298/f1p0/1400
	c62606/f1p0/162
	c47750/f1p0/1459
	c75676/f1p0/1414
	c52575/f1p0/1879
	c38597/f1p0/2226
	c57804/f1p0/2678
	c36364/f1p0/2310
	c35767/f1p0/2402
	c35749/f1p0/2315
	c48667/f1p0/1405
	c64285/f1p0/2951
	c63109/f1p0/107
	c24685/f1p1/2554
	c62858/f1p0/164
	c39849/f1p0/750
	c51680/f1p0/1998
	c37056/f1p0/2343
	c38528/f1p0/2212
	c54764/f1p0/1821
	c36976/f1p0/2271
	c69902/f1p0/2159
	c35544/f1p0/2453
	c36412/f1p0/2265
	c60674/f1p0/995
	c66447/f1p0/3177
	c45455/f1p0/1519
	c55060/f2p1/1836
	c51805/f1p0/1895
	c24952/f1p0/2548
	c35625/f1p0/2378
	c61437/f1p0/1002
	c57093/f1p1/2690
	c35784/f1p0/2276
	c45150/f1p0/1458
	c71621/f1p0/2110
	c56935/f1p0/2695
	c22835/f1p0/1067
	c60456/f1p3/870
	c56807/f1p0/2673
	c48320/f1p0/1464
	c66640/f1p0/3171
	c42169/f1p0/684
	c48109/f1p0/1597
	c71449/f1p0/2153
	c45186/f1p0/1493
	c39078/f12p2/699
	c74634/f1p0/1329
	c72304/f1p0/2041
	c23992/f1p0/2518
	c21320/f1p1/1187
	c76380/f1p0/1427
	c28547/f1p0/1692
	c25026/f1p0/2502
	c47324/f1p0/1574
	c32389/f1p0/1619
	c50708/f1p0/1992
	c42967/f1p0/766
	c62378/f1p0/4443
	c62856/f1p0/198
	c29691/f1p0/1663
	c21551/f1p0/1060
	c46295/f1p0/1445
	c29341/f1p0/1715
	c31198/f1p0/1755
	c61201/f1p1/874
	c74169/f1p0/1323
	c52398/f1p0/1921
	c51053/f1p1/1841
	c26933/f1p0/2488
	c11345/f1p0/200
	c51015/f1p0/1834
	c63032/f1p0/138
	c28327/f1p0/1705
	c22982/f1p0/1201
	c31044/f1p0/1682
	c49963/f1p1/1890
	c77390/f1p0/3949
	c52331/f1p0/1905
	c22191/f1p0/1117
	c25987/f1p1/2425
	c70903/f1p0/2049
	c51347/f1p0/1834
	c21098/f1p0/1177
	c74940/f1p0/1367
	c26722/f1p0/2489
	c30340/f1p0/1709
	c56211/f1p0/2746
	c47272/f1p0/1599
	c30364/f1p0/1755
	c53212/f1p0/1926
	c33636/f1p0/3462
	c46073/f1p0/1566
	c75937/f1p1/1386
	c50252/f1p0/1866
	c35705/f1p0/2272
	c68752/f1p0/2277
	c68857/f1p0/2063
	c62740/f1p0/184
	c72512/f1p0/2012
	c24289/f1p0/2484
	c47744/f1p0/1582
	c60693/f1p0/890
	c47190/f1p0/1607
	c52162/f1p0/1976
	c52588/f1p0/1844
	c76082/f1p0/1245
	c46191/f1p0/1457
	c24849/f1p0/2598
	c69043/f1p0/2200
	c72202/f1p0/2061
	c52887/f1p0/1932
	c26344/f1p0/2441
	c73856/f2p1/1397
	c76287/f1p1/1388
	c62786/f1p0/182
	c64321/f1p0/3029
	c67490/f1p0/3120
	c36766/f1p0/2291
	c52972/f1p0/1975
	c25512/f1p1/2458
	c25755/f1p0/2551
	c57833/f1p1/2640
	c31944/f1p0/1705
	c75975/f1p0/1379
	c74379/f1p1/1367
	c51520/f1p0/2002
	c25172/f1p0/2593
	c51568/f1p0/1900
	c75552/f1p0/1256
	c73595/f1p0/4409
	c68411/f1p1/2087
	c68116/f2p0/2119
	c32465/f1p0/1610
	c36269/f1p0/2354
	c30382/f1p0/1715
	c54750/f1p0/1820
	c74962/f1p0/1269
	c80532/f1p2/3667
	c50231/f1p0/1962
	c51372/f1p0/1863
	c58612/f2p0/985
	c25964/f1p0/2559
	c64703/f1p0/3009
	c67173/f1p0/3034
	c63786/f1p0/2981
	c54065/f1p0/2015
	c54482/f1p1/1698
	c25198/f1p0/2507
	c48563/f1p0/1416
	c58384/f6p0/929
	c30042/f1p0/1754
	c76016/f1p0/1326
	c79419/f1p1/4140
	c47300/f1p0/1440
	c52548/f1p0/2001
	c29483/f1p0/1705
	c38303/f1p0/2351
	c69664/f1p0/2037
	c51221/f1p0/1987
	c47716/f1p0/1602
	c62847/f1p0/167
	c69607/f1p0/2110
	c61159/f1p0/926
	c20359/f3p0/1102
	c73284/f1p0/4241
	c21101/f1p0/1154
	c75762/f1p0/1361
	c76197/f1p0/1352
	c51855/f1p0/1918
	c25915/f1p0/2569
	c48590/f1p0/1423
	c61515/f1p1/839
	c46216/f1p0/1527
	c63693/f1p0/2966
	c29974/f1p0/1802
	c55900/f1p0/2830
	c62751/f1p0/178
	c69458/f1p0/2078
	c31956/f1p0/1678
	c56179/f1p0/2651
	c30289/f1p0/1798
	c54481/f1p0/1836
	c46480/f1p0/1568
	c35322/f1p0/2245
	c80787/f1p0/4940
	c70154/f1p0/2047
	c29447/f1p0/1728
	c53080/f1p0/1940
	c71491/f1p1/2121
	c64879/f1p0/2857
	c9471/f1p0/196
	c32120/f1p0/1796
	c31454/f1p0/1802
	c32288/f1p0/1621
	c29640/f1p0/1712
	c50895/f1p0/1974
	c24742/f1p0/2452
	c80955/f1p0/5199
	c63108/f1p0/95
	c63075/f1p0/128
	c35930/f1p0/2439
	c47377/f1p0/1521
	c39323/f3p0/709
	c38502/f1p0/2223
	c31362/f1p0/1678
	c35399/f1p0/2341
	c58615/f2p0/975
	c60766/f1p0/861
	c62057/f3p1/857
	c26226/f1p0/2487
	c25209/f1p0/2565
	c37249/f1p0/2322
	c63029/f1p0/113
	c74220/f1p0/1348
	c32087/f1p0/1701
	c62873/f1p0/197
	c43048/f1p0/798
	c52971/f1p11/1988
	c61418/f1p0/871
	c75262/f1p1/1353
	c70794/f1p0/2066
	c60660/f1p0/940
	c45149/f1p0/1568
	c46115/f1p2/1479
	c59759/f1p0/943
	c63078/f1p0/123
	c72057/f1p0/2068
	c73189/f1p0/2022
	c72253/f1p0/2036
	c21649/f1p0/1153
	c63658/f1p2/2872
	c63626/f1p0/2874
	c32896/f2p0/1633
	c37495/f1p0/2265
	c29652/f1p0/1780
	c71170/f1p0/2163
	c31888/f1p0/1691
	c66957/f1p0/3186
	c24292/f1p0/2531
	c11727/f5p0/592
	c44570/f1p0/604
	c22691/f1p0/1064
	c62795/f1p0/191
	c25128/f1p0/2493
	c22640/f1p1/1092
	c24010/f1p1/2556
	c37770/f1p0/2284
	c37616/f1p0/2227
	c52334/f1p0/1850
	c47888/f1p0/1581
	c43659/f1p0/614
	c56881/f1p0/2670
	c26371/f1p0/2449
	c71871/f1p0/2089
	c69707/f1p0/2161
	c50732/f1p0/1917
	c38149/f1p0/2236
	c46578/f1p1/1548
	c26633/f1p0/2480
	c54161/f1p0/1968
	c30800/f1p0/1673
	c22402/f1p0/1157
	c60163/f1p0/912
	c35012/f1p0/2361
	c29434/f1p0/1659
	c40893/f1p0/759
	c37496/f1p0/2396
	c80064/f1p0/3686
	c28003/f2p0/1787
	c71514/f1p0/2045
	c74347/f1p1/1239
	c50851/f1p0/1860
	c57556/f1p0/2733
	c78573/f1p0/3394
	c77275/f1p0/3955
	c57449/f1p0/2667
	c60373/f1p0/922
	c69441/f1p0/2044
	c31794/f1p0/1777
	c27566/f5p0/1680
	c54210/f1p0/2003
	c67115/f1p0/3175
	c25750/f1p0/2548
	c56606/f1p1/2737
	c21888/f1p0/1054
	c30348/f1p0/1634
	c28152/f2p0/1752
	c72041/f1p0/2038
	c26694/f1p1/2575
	c53476/f1p1/1958
	c72604/f1p0/2017
	c28972/f1p0/1731
	c69157/f1p0/2177
	c56251/f1p0/2736
	c46488/f1p0/1440
	c30489/f1p0/1771
	c62609/f1p0/200
	c45952/f1p0/1595
	c74604/f1p0/1240
	c50276/f1p0/1828
	c71501/f1p1/2138
	c47122/f1p0/1463
	c34134/f1p0/3416
	c46958/f1p0/1445
	c47936/f1p0/1516
	c28434/f1p0/1720
	c71040/f1p0/2192
	c27005/f1p0/2437
	c76812/f1p0/1223
	c71977/f1p0/2095
	c71524/f1p0/2105
	c50929/f1p0/1940
	c51139/f1p0/1851
	c21014/f1p0/1150
	c79839/f1p0/3748
	c25625/f1p0/2598
	c38359/f1p0/2323
	c478/f2p0/418
	c47937/f1p0/1441
	c75943/f1p2/1306
	c28439/f1p0/1744
	c67239/f1p0/3198
	c46591/f1p0/1583
	c61051/f1p0/943
	c75996/f1p0/1340
	c67083/f1p0/3182
	c32661/f1p0/1640
	c62710/f1p0/174
	c24779/f1p0/2501
	c68377/f1p0/2178
	c76341/f1p0/1239
	c79372/f1p0/4094
	c76838/f1p0/1211
	c56306/f1p0/2743
	c48080/f1p1/1604
	c80293/f1p1/3834
	c39218/f4p0/770
	c66981/f1p0/3084
	c64202/f1p0/2874
	c35132/f1p0/2383
	c52007/f1p0/1884
	c51797/f1p0/1870
	c67055/f1p0/3150
	c79085/f1p0/3266
	c64916/f1p0/2979
	c35546/f1p0/2377
	c56819/f1p0/2729
	c46220/f1p0/1587
	c30691/f1p1/1710
	c56856/f1p4/2667
	c45237/f1p1/1549
	c66792/f1p1/3206
	c74318/f1p0/1320
	c67222/f1p0/3150
	c38406/f1p0/2403
	c71991/f1p0/2084
	c23685/f2p0/2470
	c58147/f1p0/2613
	c54690/f1p0/1807
	c71024/f1p0/2113
	c37345/f1p1/2340
	c62814/f1p0/198
	c61966/f1p0/817
	c26033/f1p0/2599
	c29809/f1p0/1655
	c30336/f1p0/1636
	c29034/f1p0/1703
	c31096/f1p0/1752
	c44881/f2p1/1565
	c63846/f1p0/2948
	c62911/f1p0/199
	c48117/f1p1/1545
	c57066/f1p0/2694
	c70503/f1p0/2066
	c34973/f1p0/2244
	c26251/f1p0/2538
	c32157/f1p0/1742
	c47767/f1p0/1584
	c25417/f1p1/2615
	c39653/f2p0/742
	c23139/f1p0/1016
	c38004/f1p0/2359
	c24162/f1p0/2486
	c74627/f1p0/1253
	c35729/f1p0/2290
	c20957/f1p0/1050
	c28543/f1p0/1642
	c57905/f1p0/2658
	c53266/f1p0/1917
	c38745/f1p0/2221
	c50613/f1p0/1858
	c66915/f1p0/3034
	c56288/f1p0/2691
	c69671/f1p0/2129
	c50761/f1p0/1940
	c21333/f1p2/1194
	c46589/f1p0/1579
	c77010/f2p0/1232
	c49142/f4p1/1945
	c52769/f1p1/1896
	c74747/f1p0/1336
	c68486/f1p2/2187
	c41156/f1p0/777
	c62902/f1p0/162
	c35385/f1p0/2266
	c71138/f1p0/2036
	c70974/f1p0/2222
	c41644/f1p0/763
	c31417/f1p1/1625
	c76687/f1p0/1213
	c59820/f1p0/937
	c50758/f1p0/1994
	c59802/f1p0/824
	c24517/f1p1/2555
	c27948/f2p0/1749
	c49979/f1p1/1847
	c31358/f1p0/1677
	c52284/f1p1/1874
	c28834/f1p0/1714
	c70166/f1p0/2040
	c21893/f1p0/1197
	c35892/f1p0/2347
	c35849/f1p0/2305
	c60134/f1p0/933
	c68332/f1p0/2177
	c38648/f1p0/2237
	c39993/f1p0/798
	c20257/f4p2/1174
	c62608/f1p0/199
	c31122/f1p0/1739
	c20665/f1p0/1054
	c36469/f1p0/2350
	c70682/f1p0/2102
	c25007/f1p0/2544
	c72575/f1p0/2023
	c79520/f1p0/4060
	c72630/f1p0/2013
	c71733/f1p1/2059
	c49943/f1p0/1904
	c53642/f1p0/1962
	c38305/f1p0/2401
	c45281/f1p0/1428
	c54660/f1p0/1817
	c56665/f1p0/2671
	c55600/f1p0/2744
	c50512/f1p0/1887
	c35239/f1p0/2371
	c34507/f2p0/2261
	c47935/f1p1/1565
	c58642/f2p0/830
	c66478/f1p0/3206
	c22866/f1p0/1021
	c64897/f1p0/3013
	c62916/f1p0/157
	c54843/f1p0/1807
	c71489/f1p0/2125
	c38116/f1p0/2383
	c50985/f1p0/1956
	c30458/f1p0/1710
	c46706/f1p0/1602
	c80587/f1p1/3677
	c30799/f1p0/1764
	c77257/f1p0/3920
	c66593/f1p0/3032
	c61534/f1p0/987
	c31169/f1p0/1765
	c25629/f1p0/2593
	c38803/f1p0/2218
	c51186/f1p0/1851
	c28480/f1p2/1770
	c21528/f1p0/1058
	c54607/f1p0/1866
	c28506/f1p0/1694
	c55796/f1p0/2668
	c48072/f1p1/1445
	c70406/f1p0/2171
	c65175/f1p0/2929
	c47273/f1p2/1587
	c74893/f1p0/1247
	c59723/f1p1/827
	c50060/f1p0/1839
	c34886/f1p0/2411
	c39566/f2p1/727
	c58575/f2p1/968
	c38087/f1p1/2347
	c47710/f1p0/1573
	c33246/f1p1/3589
	c47495/f1p0/1580
	c48740/f1p0/1427
	c72872/f1p0/2021
	c63106/f1p0/96
	c24141/f1p0/2613
	c29851/f1p0/1645
	c73367/f1p0/4306
	c44235/f3p0/632
	c79384/f1p0/4158
	c31150/f1p1/1679
	c23387/f4p4/1038
	c59494/f1p2/1007
	c71187/f1p0/2126
	c39699/f1p0/744
	c29083/f1p0/1723
	c36272/f1p0/2255
	c70499/f1p0/2117
	c36687/f1p0/2355
	c50249/f1p0/2007
	c33443/f1p0/3627
	c67201/f1p0/3161
	c64801/f1p0/2943
	c60701/f1p0/923
	c63042/f1p0/145
	c46951/f1p1/1446
	c16956/f1p0/558
	c41385/f1p1/666
	c70981/f1p1/2051
	c63755/f1p0/2962
	c58390/f6p2/972
	c61800/f1p0/821
	c22241/f1p0/1086
	c71659/f1p0/2130
	c37452/f1p0/2257
	c65638/f1p0/2835
	c73545/f1p4/4313
	c54443/f1p3/1789
	c24764/f1p1/2493
	c68850/f1p0/2162
	c59030/f1p0/974
	c52821/f1p0/1878
	c72733/f1p0/2006
	c75021/f1p0/1400
	c52496/f1p0/1884
	c72470/f1p2/2032
	c76232/f1p0/1328
	c76819/f1p0/1209
	c35269/f1p1/2292
	c50748/f1p0/1924
	c73068/f2p1/2045
	c69666/f1p1/2214
	c35072/f1p0/2365
	c31915/f1p0/1749
	c24409/f1p0/2536
	c46059/f1p0/1530
	c62971/f1p0/195
	c67382/f1p0/3046
	c62946/f1p0/174
	c44739/f4p1/1593
	c63996/f1p0/2926
	c50531/f1p0/2006
	c28037/f2p0/1848
	c29551/f1p0/1692
	c50621/f1p0/1992
	c53890/f1p0/1926
	c63671/f1p0/2895
	c38688/f1p0/2222
	c70632/f1p0/2094
	c59188/f1p0/899
	c69846/f1p0/2143
	c67365/f1p0/3104
	c47441/f1p0/1565
	c22494/f1p0/1092
	c26547/f1p0/2446
	c37079/f1p0/2287
	c72653/f1p0/2018
	c23270/f1p0/1015
	c62728/f1p0/176
	c30474/f1p0/1751
	c62823/f1p0/176
	c68798/f1p0/2057
	c63160/f1p0/4722
	c23046/f2p2/1011
	c28306/f1p0/1744
	c27011/f1p0/2409
	c46547/f1p0/1551
	c75875/f1p0/1296
	c48396/f1p0/1479
	c76135/f1p0/1342
	c23932/f1p0/2437
	c55679/f1p0/2718
	c68919/f1p0/2102
	c35927/f1p0/2259
	c55749/f1p0/2645
	c62038/f5p0/858
	c56122/f1p1/2744
	c24264/f1p0/2556
	c51884/f1p1/1887
	c24117/f1p0/2544
	c55133/f1p0/1814
	c74159/f1p0/1434
	c72395/f1p0/2079
	c66304/f1p0/3176
	c21249/f1p0/1097
	c70586/f1p0/2072
	c36257/f1p1/2348
	c29263/f1p0/1630
	c29532/f1p0/1772
	c27080/f1p0/2444
	c51324/f1p0/1909
	c72125/f1p0/2244
	c29518/f1p1/1669
	c45425/f1p0/1600
	c50093/f1p1/1892
	c71013/f1p0/2121
	c71738/f1p0/2197
	c29127/f1p0/1648
	c65604/f1p0/2843
	c79359/f1p0/4068
	c30948/f1p0/1700
	c36201/f1p0/2406
	c56802/f1p1/2788
	c45620/f1p0/1480
	c21526/f1p1/1110
	c37813/f1p0/2312
	c53994/f1p0/1913
	c54792/f1p0/1826
	c56996/f1p1/2806
	c25043/f1p0/2462
	c29801/f1p0/1696
	c55765/f1p0/2668
	c63039/f1p0/148
	c68817/f1p0/2120
	c57624/f1p1/2660
	c71906/f1p0/2239
	c38611/f1p0/2211
	c70054/f1p0/2073
	c56285/f1p0/2685
	c75730/f1p0/1389
	c76708/f1p0/1222
	c48859/f10p6/1455
	c48933/f1p1/1413
	c76953/f1p1/1227
	c46312/f1p1/1500
	c75219/f1p1/1256
	c70556/f1p0/2061
	c76491/f1p0/1278
	c53931/f1p1/1997
	c47313/f1p0/1548
	c62984/f1p0/189
	c68977/f1p0/2118
	c80114/f1p0/3774
	c57334/f1p0/2715
	c24693/f1p0/2563
	c59583/f1p0/1003
	c66569/f1p0/3078
	c27124/f1p0/2421
	c78198/f1p0/3293
	c46793/f1p0/1454
	c74045/f2p1/1371
	c53574/f1p0/1925
	c69876/f1p0/2145
	c71713/f1p0/2146
	c80092/f1p0/3706
	c69819/f1p1/2188
	c36700/f1p0/2291
	c62599/f1p0/172
	c32578/f1p1/1671
	c53010/f1p0/1974
	c26681/f1p0/2506
	c28769/f1p0/1759
	c79191/f1p0/3262
	c29023/f1p0/1754
	c69606/f1p0/2046
	c70819/f1p1/2148
	c45131/f1p0/1477
	c66534/f1p0/3072
	c71527/f1p0/2175
	c35678/f1p0/2383
	c52795/f1p0/1918
	c38794/f1p0/2211
	c71922/f1p0/2074
	c63812/f1p0/2931
	c38088/f1p0/2252
	c46477/f1p0/1581
	c51510/f1p0/1851
	c67019/f1p0/3130
	c37285/f1p0/2383
	c80461/f1p0/3806
	c75322/f1p0/1313
	c34995/f1p0/2305
	c28351/f1p1/1678
	c57299/f1p0/2773
	c20459/f2p0/1188
	c21798/f1p1/1180
	c36788/f1p0/2326
	c20403/f2p0/1032
	c24651/f1p4/2555
	c62698/f1p0/195
	c67124/f1p0/3045
	c62937/f1p0/198
	c66072/f1p0/3238
	c33645/f1p0/3584
	c77425/f1p0/3925
	c25754/f1p0/2493
	c45313/f1p1/1424
	c34057/f1p0/3441
	c62973/f1p0/195
	c48525/f1p0/1418
	c49830/f1p1/1898
	c75340/f1p1/1361
	c64941/f1p0/2959
	c68966/f1p0/2051
	c71685/f1p1/2088
	c76032/f1p0/1403
	c23040/f3p1/1023
	c28638/f1p1/1806
	c63070/f1p0/151
	c72378/f1p0/2197
	c38388/f1p0/2259
	c39487/f2p0/660
	c38827/f1p0/2227
	c58243/f4p1/2645
	c69264/f1p0/2204
	c73540/f1p0/4373
	c71060/f1p0/2196
	c80508/f1p1/3711
	c37034/f1p0/2322
	c72647/f1p1/2018
	c71688/f1p0/2097
	c76772/f1p0/1228
	c52518/f1p0/1984
	c25527/f1p1/2533
	c36608/f1p0/2300
	c32432/f1p0/1623
	c45983/f1p0/1520
	c59197/f1p0/995
	c46707/f1p0/1550
	c38230/f1p0/2393
	c50722/f1p0/2015
	c28646/f1p0/1672
	c52436/f1p0/2000
	c50945/f1p0/2008
	c61948/f1p0/813
	c72020/f1p0/2073
	c37275/f1p0/2375
	c28180/f2p2/1730
	c46424/f1p0/1548
	c52492/f1p1/1956
	c69344/f1p0/2099
	c70226/f1p0/2168
	c79425/f1p0/4202
	c45636/f1p0/1483
	c46224/f1p0/1449
	c62938/f1p0/169
	c20041/f1p0/437
	c24480/f1p0/2564
	c22537/f1p0/1143
	c27057/f1p1/2409
	c72028/f1p2/2078
	c71624/f1p0/2186
	c22565/f1p0/1049
	c54353/f1p0/1826
	c33213/f1p0/3479
	c24340/f1p1/2580
	c25631/f1p0/2536
	c32523/f1p0/1604
	c33342/f1p0/3557
	c27671/f3p0/1739
	c29684/f1p0/1652
	c57370/f1p0/2805
	c33723/f1p0/3472
	c54587/f1p0/1827
	c57569/f1p0/2658
	c32074/f1p0/1798
	c37045/f1p0/2410
	c70483/f1p0/2170
